# Supplementary material for: Patients’ Perception in Japan Regarding the Appropriate Use of Antimicrobial Drugs: A Questionnaire Survey
Source: Pharmacy (Basel). 2023 Jan 9;11(1):12. doi: 10.3390/pharmacy11010012 (PMC9844386; doi:10.3390/pharmacy11010012)
Supplement: Supplementary file 1 [file pharmacy-11-00012-s001.zip]

Archive with 1 entries (1 files):
- pharmacy-1981347-supplementary.pdf
